# Supplementary material for: Endothelial cell–specific LAT1 ablation normalizes tumor vasculature
Source: JCI Insight. 2024 Aug 20;9(18):e171371. doi: 10.1172/jci.insight.171371 (PMC11457854; doi:10.1172/jci.insight.171371)
Supplement: Supporting data values [file jciinsight-9-171371-s132.xlsx]

## Sheet: 1A
Colon				Breast
No. of slices	LAT1+PECAM1+/PECAM1+	Average		No. of slices	LAT1+PECAM1+/PECAM1+	Average
1	16.0275	13.4965		1	7.80214	25.0312
2	16.6541			2	11.5167
3	3.32056			3	19.0216
4	7.81787			4	17.1048
5	2.7027			5	13.1978
6	4.89796			6	3.82082
7	9.97442			7	16
8	23.2664			8	21.6038
9	15.1267			9	60.6568
10	33.901			10	61.697
11	17.2667			11	34.454
12	9.12863			12	8.32725
13	3.55505			13	1.55102
14	3.45794			14	12.1646
15	4.24874			15	3.81779
16	2.94964			16	2.37113
17	10.6838			17	11.6189
18	26.0181			18	62.3798
19	33.2978			19	67.6558
20	19.559			20	N.D.
21	9.06555			21	78.8163
22	34.0291			22	39.8819
23	13.2883			23	15.5479
24	3.67776			24	4.70914

## Sheet: 1C
	Tumor weight(g)	Average
control	1.95	1.44886
	1.268
	1.779
	1.648
	0.81
	0.971
	1.716
Slc7a5iEC-KO	1.093	0.945
	2.131
	0.38
	0.502
	0.824
	0.839
	1.14
	0.573
	1.045
	0.923

## Sheet: 1D
	Ki67-positive area(%)	Average
control	8.993	2.90914
	1.134
	0.231
	0.771
	6.917
	1.102
	1.216
Slc7a5iEC-KO	0.301	0.3076
	0.279
	0.697
	0.199
	0.258
	0.172
	0.372
	0.201
	0.456
	0.141

## Sheet: 1F
Total				Circularity:0.3-1.0				Circularity:<0.3
	The number of vessels/area(%)	Average			The number of vessels/area(%)	Average			The number of vessels/area(%)	Average
control	71.7264	100		control	65.5637	100		control	85.754	100
	71.1872				68.1391				76.946
	129.825				149.809				90.5098
	123.224				116.687				135.685
	87.8805				80.1013				103.216
	104.791				99.6856				113.863
	111.366				120.014				94.0263
Slc7a5iEC-KO	67.5387	97.0628		Slc7a5iEC-KO	82.6522	111.432		Slc7a5iEC-KO	36.8934	67.3953
	124.159				143.396				84.9447
	77.5781				75.3256				81.0441
	92.8757				97.6298				82.9337
	174.206				222.027				74.0365
	90.6718				107.549				55.4662
	70.0581				71.6504				67.3223
	80.1881				87.8433				65.2965
	94.5425				110.189				62.0425
	98.8091				116.058				63.9727

## Sheet: 2A
VCAM1				E-selectin				ICAM1
		Average				Average				Average
control	119.841	100		control	74.2764	100		control	109.998	100
	103.036				105.963				90.7168
	77.1223				119.761				99.2855
nanvuranlat	9.41353	6.92479		nanvuranlat	0.186595	11.6865		nanvuranlat	86.8338	84.0454
	5.81624				15.1382				87.9472
	5.5446				19.7348				77.3553

## Sheet: 2C
		Average
control	0.633088	0.639064
	0.587178
	0.696925
control+TNFα	89.0122	100
	100.034
	110.953
Nanvuranlat+TNFα	18.0194	18.1243
	19.7955
	16.558
Nanvuranlat+TNFα,LY	0.301979	0.275737
	0.423228
	0.102004
Nanvuranlat+TNFα,Ra	10.4348	10.5496
	9.15771
	12.0562
Nanvuranlat+TNFα,SB	9.09035	9.26349
	9.09353
	9.60658
Nanvuranlat+TNFα,SP	10.2252	10.5883
	10.7376
	10.8021
Nanvuranlat+TNFα,PD9	24.6917	25.9278
	26.9175
	26.1743
Nanvuranlat+TNFα,PD0	61.9915	62.5034
	67.2228
	58.296
Nanvuranlat+TNFα,H89	7.01161	8.09135
	7.06531
	10.1971

## Sheet: 2E
	Trptophan		Leucine		Valline		Isoleucine		Methionine		Phenylalanine		Tyrosine		Histidine
		Average		Average		Average		Average		Average		Average		Average		Average
control_0.5h	100	100	100	100	100	100	100	100	100	100	100	100	100	100	100	100
	100		100		100		100		100		100		100		100
	100		100		100		100		100		100		100		100
	100		100		100		100		100		100		100		100
JPH203_0.5h	34.3052	68.3175	80.4736	94.7017	75.1442	87.4776	56.9929	80.077	168.876	160.93	106.444	110.35	71.5543	89.8887	109.86	107.005
	69.9722		94.2583		88.7057		86.1206		140.049		103.169		92.7014		96.4854
	105.6		118.476		107.305		106.534		123.994		123.163		110.133		115.201
	63.3924		85.5984		78.7557		70.6609		210.8		108.626		85.1661		106.473
control_24h	107.171	86.9694	207.964	149.775	225.579	151.67	200.485	139.937	166.843	127.488	176.301	133.079	149.08	117.876	177.846	133.201
	63.0876		132.476		131.996		119.833		107.963		115.685		106.282		127.783
	61.5743		78.0022		74.2973		75.5464		57.3311		74.8753		67.9651		70.6357
	116.044		180.66		174.807		163.884		177.814		165.455		148.175		156.539
JPH203_24h	26.1527	53.1548	225.797	181.047	171.048	143.14	157.41	137.317	311.798	289.562	150.782	140.725	105.696	117.808	103.662	113.335
	57.1215		135.427		112.515		108.284		223.059		122.685		123.793		101.24
	66.589		110.994		112.017		113.524		147.411		103.166		93.1088		99.996
	62.7559		251.969		176.98		170.05		475.979		186.268		148.635		148.442
control_48h	80.4937	82.8458	235.888	194.738	267.031	199.95	238.324	186.164	147.438	147.337	193.944	167.589	154.173	142.93	199.686	167.702
	82.3697		257.577		245.278		234.865		186.222		219.534		190.878		231.961
	66.4717		87.7816		93.5906		94.9965		65.665		85.0003		76.1599		81.9781
	102.048		197.706		193.903		176.471		190.025		171.878		150.507		157.183
JPH203_48h	64.9038	49.5769	326.95	221.41	257.616	168.777	242.466	168.172	405.085	318.757	219.309	153.489	169.61	127.243	187.42	131.468
	46.84		167.507		127.679		130.226		302.167		129.027		123.883		110.315
	37.4745		115.022		90.1677		92.8525		152.031		87.0843		72.844		76.5565
	49.0891		276.16		199.647		207.143		415.744		178.534		142.636		151.58

## Sheet: 2F
	Relative monocyte adhesion(%)	Average
control	1.05077	2.00787
	1.98547
	2.27565
	2.39784
	2.66969
	1.6678
control+TNFα	96.8512	100
	103.134
	101.534
	99.5026
	99.7378
	99.2399
control+TNFα, PD0325901	107.805	100.807
	110.328
	106.314
	109.851
	89.5508
	80.995
Nanvuranlat+TNFα	19.6745	22.3533
	18.5718
	17.4905
	23.7615
	26.532
	28.0898
Nanvuranlat+TNFα, PD0325901	54.5943	55.4542
	56.5951
	49.6154
	58.2415
	55.2205
	58.4584

## Sheet: 2G
	Relative monocyte adhesion(%)	Average
control	0.176448	0.17061
	0.172556
	0.155689
	0.177745
control+TNFα	101.591	100
	101.157
	102.154
	95.0977
Trp(-)+TNFα	26.7993	27.1629
	24.944
	29.0517
	27.8567
Leu(-)+TNFα	103.371	97.2158
	95.6971
	97.5174
	92.2772

## Sheet: 2H
		average
1xTrp	0.0490411	0.0491151
	0.0468968
	0.0514072
1xTrp+TNFα	60.8099	100
	103.104
	136.086
0.5xTrp+TNFα	41.8352	57.1369
	48.2542
	81.3212
0xTrp+TNFα	31.1079	33.3239
	38.931
	29.933

[truncated: 42 more sheets: 3B, 3C, 3D, 3E, 3G, 3H, 3I, 4A, 4B, 4C, 4D, 4E, 4F, 4G, 4H, 5A, 5B, 5C, 5D, 6A …]
